# Supplementary material for: Antibiotic stress affects the secretion and physicochemical features of extracellular vesicles produced by Helicobacter pylori
Source: J Antimicrob Chemother. 2025 May 29;80(7):2032–43. doi: 10.1093/jac/dkaf172 (PMC12209803; doi:10.1093/jac/dkaf172)
Supplement: dkaf172_Supplementary_Data [file dkaf172_supplementary_data.zip]

Archive with 3 entries (3 files):
- Figure_S1.jpg
- Figure_S2.jpg
- Impact of antibiotics on EVs of H. pylori - supplementary materials.docx
